# Supplementary material for: Deconstructing cardiovascular and coagulation-related traits links dietary ecology to multi-functional snake venom specificity
Source: Evolution. 2026 Mar 11;80(5):1035–46. doi: 10.1093/evolut/qpag036 (PMC13168819; doi:10.1093/evolut/qpag036)
Supplement: qpag036_Supplemental_Files [file qpag036_supplemental_files.zip]

Archive with 3 entries (3 files):
- SupplementalTableS1.xlsx
- SupplementalTableS2.xlsx
- Supplemental_Figures_and_Videos.pdf
