# Supplementary material for: Deconstructing cardiovascular and coagulation-related traits links dietary ecology to multi-functional snake venom specificity
Source: Evolution. 2026 Mar 11;80(5):1035–46. doi: 10.1093/evolut/qpag036 (PMC13168819; doi:10.1093/evolut/qpag036)
Supplement: qpag036_Supplemental_Files [file qpag036_supplemental_files.zip › SupplementalTableS1.xlsx]

## Sheet: Sheet1
Supplemental Table S1: Collated diet data from gut content studies of the focal snake species in this study. Prey counts were grouped by taxonomic class, then summed across all studies for a given species to derive taxonomic diet proportions
Snake Species	Vertebrate Prey Counts					Citation
	Mammal	Reptile	Bird	Amphibian	Fish
Agkistrodon piscivorus	1	18	0	14	33	Vincent SE, Herrel A, Irschick DJ. Sexual dimorphism in head shape and diet in the cottonmouth snake (Agkistrodon piscivorus). J Zool 2004;264:53–9
	0	3	0	3	9	Vincent SE, Herrel A, Irschick DJ. Ontogeny of intersexual head shape and prey selection in the pitviper Agkistrodon piscivorus. Biol J Linn Soc 2004;81:151–9.
	6	15	4	12	7	Burkett RD. Natural History of Cottonmouth Moccasin, Agkistrodon piscivorus (Reptilia). Univ Kans Publ Mus Nat Hist 1966;17:435–91.
	0	12	0	1	10	Camper J. Comparative Ecology of Two Species of Semiaquatic Snakes in Southeastern North America. In: Shah MM, Sharif U, Buhari TR, et al. (eds.), Snake Venom and Ecology. London: IntechOpen, 2022.
	1	3	2	5	2	Collins RF. Organ position-ventral scute relationship in the water moccasin (Agkistrodon piscivorus leucostoma), with notes on food habits and distribution. Proceedings of the Oklahoma Academy of Science. 1969, 15–8.
	0	2	0	32	6	Barbour RW. A Study of the Cottonmouth, Ancistrodon piscivorus leucostoma Troost, in Kentucky. Trans Ky Acad Sci 1956;17:33–41.
	0	3	2	0	3	Carr, AF Jr. The Gulf-island cottonmouths. Proc Fla Acad Sci 1, 86–90.
Agkistrodon contortrix	290	89	2	21	0	Fitch HS. Autecology of the copperhead. Univ Kans 1960;13:857288.
	48	5	4	0	0	Garton JS, Dimmick RW. Food habits of the copperhead in middle Tennessee. J Tenn Acad Sci 1969;44:113–7.
	1	9	0	0	0	Greding, EJ. Food of Ancistrodon c. contortrix in Houston and Trinity counties, Texas. Southwestern Naturalist 1964;9: 105.
	23	3	0	0	0	Brown, EE. Some snake food records from the Carolinas. 1979. Brimleyana, 1:113-124
	23	7	4	4	0	Gloyd HK & Conant R. Snakes of the Agkistrodon Complex: a Monographic Review. Society for the Study of Amphibians and Reptiles, Contributions to Herpetology 6, 1990, Saint Louis, MO.
	15	0	10	30	0	Clark, RF. Snakes of the hill parishes of Louisiana. J. Tennessee Acad. Sci. 1949; 24:244-261.
	6	5	1	0	0	Hamilton, WJ, Plollack, JA. The food of some crotalid snakes from Fort Benning, Georgia. Nat. Hist. Misc. 1955; 140: 1-4.
Azemiops feae	1	0	0	0	0	Marx H, Olechowski TS. Feae’s Viper and the Common Gray Shrew: A Distribution Note on Predator and Prey. J Mammal 1970;51:205.
Crotalus adamanteus	235	0	8	0	0	Means DB. Diamonds in the Rough: Natural History of the Eastern Diamondback Rattlesnake. Tall Timbers Press, 2017.
Crotalus molossus	10	2	0	0	0	Reynolds RP, Scott Jr. NJ. Use of a Mammalian Resource by a Chihuahuan Snake Community. 1982:99–118.
	6	0	0	0	0	Carbajal-Márquez RA, Sigala-Rodríguez JJ, Reyes-Velasco J et al. New dietary records for three species in the Crotalus molossus species complex (Serpentes: Viperidae). Phyllomedusa J Herpetol 2023;22:81–6.
Crotalus oreganus	466	37	12	4	0	Sparks AM, Lind C, Taylor EN. Diet of the Northern Pacific rattlesnake (Crotalus o. oreganus) in California. Herpetol Rev 2015;46:161–5.
	24	0	2	0	0	McAllister JM, Maida JR. Diet of Roadkilled Western Rattlesnakes (Crotalus oreganus) and Gophersnakes (Pituophis catenifer) in Southern British Columbia. Northwest Nat 2016;97:181–9.
Sistrurus miliarius	2	6	0	0	0	Hamilton, WJ, Plollack, JA. The food of some crotalid snakes from Fort Benning, Georgia. Nat. Hist. Misc. 1955; 140: 1-4.
	16	40	0	33	0	T. Farrell, unpublished data
Species' Total Counts
Snake Species	Mammal	Reptile	Bird	Amphibian	Fish	Total Prey Count
Agkistrodon piscivorus	8	56	8	67	70	209
Agkistrodon contortrix	406	118	21	55	0	600
Azemiops feae	1	0	0	0	0	1
Crotalus adamanteus	235	0	8	0	0	243
Crotalus molossus	16	2	0	0	0	18
Crotalus oreganus	490	37	14	4	0	545
Sistrurus miliarius	18	46	0	33	0	97
Taxonomic Diet Proportions
Snake Species	Mammal	Reptile	Bird	Amphibian	Fish	Shannon's H of Diet
Agkistrodon piscivorus	3.8	26.8	3.8	32.1	33.5	1.33255
Agkistrodon contortrix	67.7	19.7	3.5	9.2	0	0.920967
Azemiops feae	100	0	0	0	0	0
Crotalus adamanteus	96.7	0	3.3	0	0	0.145021
Crotalus molossus	88.9	11.1	0	0	0	0.348601
Crotalus oreganus	89.9	6.8	2.6	0.7	0	0.408143
Sistrurus miliarius	18.6	47.4	0	34	0	1.03351
