# Supplementary material for: Deconstructing cardiovascular and coagulation-related traits links dietary ecology to multi-functional snake venom specificity
Source: Evolution. 2026 Mar 11;80(5):1035–46. doi: 10.1093/evolut/qpag036 (PMC13168819; doi:10.1093/evolut/qpag036)
Supplement: qpag036_Supplemental_Files [file qpag036_supplemental_files.zip › SupplementalTableS2.xlsx]

## Sheet: summary_table
Supplemental Table S2: Mean +/- standard errors for statistics derived from snake venom-induced aggregation of trout or human whole blood over a 7 minute measurement period. Data are in aggregation units based on electrical impedence aggregometry.
Venom	Blood source	Max aggregation rate (units/sec)	Time to max rate (s)	Max aggregation units	Time to max aggregation units (s)
Agkistrodon piscivorus	Trout	0.29 ± 0.01	231.25 ± 41.65	54.94 ± 2.48	349.75 ± 13.01
Agkistrodon piscivorus	Human	0.29 ± 0.01	75.00 ± 7.20	69.56 ± 2.86	419.25 ± 1.44
Azemiops feae	Trout	---	---	---	---
Azemiops feae	Human	0.06 ± 0.01	332.75 ± 14.67	5.72 ± 1.62	418.75 ± 1.38
Agkistrodon contortrix	Trout	---	---	---	---
Agkistrodon contortrix	Human	0.29 ± 0.02	187.00 ± 14.88	64.03 ± 2.22	419.25 ± 1.31
Crotalus adamanteus	Trout	---	---	---	---
Crotalus adamanteus	Human	2.97 ± 0.25	16.00 ± 0.91	128.81 ± 8.69	212.00 ± 90.58
Sistrurus miliarius	Trout	0.33 ± 0.04	164.00 ± 16.38	59.72 ± 3.21	402.50 ± 2.99
Sistrurus miliarius	Human	0.46 ± 0.03	131.25 ± 3.42	91.50 ± 5.02	419.50 ± 1.04
			**
